# Supplementary material for: CATaDa reveals global remodelling of chromatin accessibility during stem cell differentiation in vivo
Source: eLife. 2018 Feb 26;7:e32341. doi: 10.7554/eLife.32341 (PMC5826290; doi:10.7554/eLife.32341)
Supplement: Figure 4—figure supplement 5—source data 1. [file elife-32341-fig4-figsupp5-data1.xlsx]

## Sheet: Sheet1
NSC GO terms
GO_ID	term	p-value
GO:0048699	generation of neurons	5.16946e-25
GO:0007399	nervous system development	6.988e-25
GO:0022008	neurogenesis	9.21054e-25
GO:0034960	cellular biopolymer metabolic process	1.36922e-24
GO:0060255	regulation of macromolecule metabolic process	1.76549e-22
GO:0031323	regulation of cellular metabolic process	1.06188e-21
GO:0080090	regulation of primary metabolic process	2.40628e-21
GO:0030182	neuron differentiation	3.14931e-21
GO:0010468	regulation of gene expression	3.93462e-20
GO:0010556	regulation of macromolecule biosynthetic process	2.86542e-19
GMC/neuron Go terms
GO_ID	term	p-value
GO:0007399	nervous system development	1.73186e-23
GO:0022008	neurogenesis	1.58855e-20
GO:0048699	generation of neurons	2.02201e-20
GO:0034960	cellular biopolymer metabolic process	2.44734e-19
GO:0060255	regulation of macromolecule metabolic process	8.71177e-18
GO:0045165	cell fate commitment	1.79884e-17
GO:0010468	regulation of gene expression	3.76575e-17
GO:0048513	organ development	3.79228e-17
GO:0031323	regulation of cellular metabolic process	6.60487e-17
GO:0030182	neuron differentiation	1.53314e-16
L3 neurons
GO_ID	term	p-value
GO:0007165	signal transduction	2.60212e-13
GO:0007186	G-protein coupled receptor protein signaling pathway	5.61071e-09
GO:0009888	tissue development	1.71403e-08
GO:0007166	cell surface receptor linked signal transduction	3.29228e-08
GO:0048699	generation of neurons	8.51935e-08
GO:0022008	neurogenesis	1.24068e-07
GO:0007242	intracellular signaling cascade	1.84294e-07
GO:0030182	neuron differentiation	1.93386e-07
GO:0048666	neuron development	1.12901e-06
GO:0007411	axon guidance	2.73772e-06
adult neurons
GO:0007165	signal transduction	6.18377e-13
GO:0022008	neurogenesis	5.81391e-10
GO:0048699	generation of neurons	1.0841e-09
GO:0048666	neuron development	1.18317e-09
GO:0030182	neuron differentiation	2.42921e-09
GO:0000902	cell morphogenesis	6.73709e-09
GO:0031175	neuron projection development	1.29549e-08
GO:0048667	cell morphogenesis involved in neuron differentiation	1.29549e-08
GO:0048858	cell projection morphogenesis	1.29549e-08
GO:0048812	neuron projection morphogenesis	1.29549e-08
